# Supplementary material for: Establishment of age group classification for risk stratification in glioma patients
Source: BMC Neurol. 2020 Aug 20;20:310. doi: 10.1186/s12883-020-01888-w (PMC7439690; doi:10.1186/s12883-020-01888-w)
Supplement: Supplementary file 12 — Additional file 12: Table S1. Clinical and molecular characteristics of patients with gliomas (n = 1502). [file 12883_2020_1888_MOESM12_ESM.xlsx]

## Sheet: Sheet1
Table S1. Clinical and molecular characteristics of patients with gliomas (n=1502)
Variables		N(%)
Gender (n=1502)	Male	875(58.3%)
	Female	627(41.7%)
WHO grade (n=1502)	Ⅰ	137(9.1%)
	Ⅱ	530(35.3%)
	Ⅲ	381(25.4%)
	Ⅳ	454(30.2%)
Histology (n=1502)	Diffuse astrocytoma	180(12.0%)
	Anaplastic astrocytoma	242(16.1%)
	Glioblastoma	446(29.7%)
	Diffuse midline glioma,H3K27M-mutant	8(0.5%)
	Oligodendroglioma	94(6.3%)
	Anaplastic oligodendroglioma	54(3.6%)
	Oligoastrocytoma	75(5.0%)
	Anaplastic oligoastrocytoma	38(2.5%)
	Pilocytic astrocytoma	68(4.5%)
	Subependymal giant cell astrocytoma	2(0.1%)
	Pleomorphic xanthoastrocytoma	13(0.9%)
	Anaplastic pleomorphic xanthoastrocytoma	2(0.1%)
	Subependymoma	2(0.1%)
	Myxopapillary ependymoma	10(0.7%)
	Ependymoma	160(10.7%)
	Anaplastic ependymoma	39(2.6%)
	Angiocentric glioma	2(0.1%)
	Chordoid glioma of the third ventricle	1(0.1%)
	Choroid plexus papilloma	22(1.5%)
	Atypical choroid plexus papilloma	5(0.3%)
	Ganglioglioma	31(2.1%)
	Anaplastic ganglioglioma	7(0.5%)
	Desmoplastic infantile astrocytoma and ganglioglioma	1(0.1%)
Glioma cell differentiation (n=1502)	Astrocyte	953(63.4%)
	Oligodendrocyte	151(10.1%)
	Ependymal cells	211(14.0%)
	Hybrid cells	149(9.9%)
	Other cells	38(2.5%)
Tumor size(n=1249)	0-4cm	448(29.8%)	mean:4.9cm
	4-6cm	493(32.8%)
	＞6cm	308(20.5%)
Anatomic Location(n=856)	Frontal lobe	306(35.75%)
	Temporal lobe	149(17.41%)
	Parietal lobe	43(5.02%)
	Occipital lobe	17(1.99%)
	Insular lobe	13(1.52%)
	Sellar region	18(2.10%)
	Ventricle	110(12.85%)
	Basal ganglia region	15(1.75%)
	Brain stem	37(4.32%)
	Corpus callosum	5(0.58%)
	Lipochoristomas of the cerebellopontine	6(0.70%)
	Cranial nerves	8(0.93%)
	Pineal	27(3.15%)
	Hypothalamus	47(5.49%)
	Cerebellum	48(5.61%)
	Other brain	7(0.82%)
GFAP(n=1120)	Negative expression	9(0.8%)
	Positive expression	1111(99.2%)
EMA(n=941)	Negative expression	721(76.6%)
	Positive expression	220(23.4%)
MGMT(n=969)	Negative expression	369(38.1%)
	Positive expression	600(61.9%)
wt-P53(n=333)	0-10%	127(38.1%)
	10-30%	69(20.7%)
	30-60%	57(17.1%)
	＞60%	80(24.0%)
NeuN(n=890)	Negative expression	508(57.1%)
	Positive expression	382(42.9%)
Oligo2(n=894)	Negative expression	128(14.3%)
	Positive expression	766(85.7%)
EGFR(n=847)	Negative expression	90(10.6%)
	Positive expression	757(89.4%)
VEGF(n=847)	Negative expression	84(9.9%)
	Positive expression	763(90.1%)
IDH1(n=725)	wt	436(60.1%)
	mut	289(39.9%)
Ki-67(n=1139)	0-10%	585(51.4%)
	＞10%	554(48.6%)
1p/19q(N=212)	Intact	150(70.8%)
	Codeleted	32(15.1%)
	1p deleted	14(6.7%)
	19q deleted	16(7.5%)
ATRX(n=227)	mut	12(5.3%)
	wt	215(94.7%)
PR(n=38)	Negative expression	34(89.5%)
	Positive expression	4(10.5%)
LCA(n=26)	Negative expression	23(88.5%)
	Positive expression	3(11.5%)
Actin(n=31)	Negative expression	21(67.7)
	Positive expression	10(32.3%)
NF(n=119)	Negative expression	64(53.8%)
	Positive expression	55（46.2%）
CgA(n=99)	Negative expression	89(89.9%)
	Positive expression	10(10.1%)
CD3(n=27)	Negative expression	21(77.8%)
	Positive expression	6(22.2%)
CD20(n=30)	Negative expression	28(93.3%)
	Positive expression	2(6.7%)
CK(n=156)	Negative expression	126(80.8%)
	Positive expression	30(19.2%)
CD34(n=110)	Negative expression	45(40.9%)
	Positive expression	65(59.1%)
CD30(n=12)	Negative expression	10(83.3%)
	Positive expression	2(16.7%)
CD31(n=17)	Negative expression	10(58.8%)
	Positive expression	7(41.2%)
CD68(n=19)	Negative expression	7(36.8%)
	Positive expression	12(63.2%)
Syn(n=236)	Negative expression	74(31.4%)
	Positive expression	162(68.6%)
S-100(n=238)	Negative expression	32(13.4%)
	Positive expression	206(86.6%)
Vimentin(n=116)	Negative expression	8(6.9%)
	Positive expression	108(93.1%)
BrafV600E(n=89)	Negative expression	79(88.8%)
	Positive expression	10(11.2%)
H3K27M(n=96)	Negative expression	82(85.4%)
	Positive expression	14(14.6%)
MRP(n=140)	Negative expression	34(24.3%)
	Positive expression	106(75.7%)
LRP(n=138)	Negative expression	84(60.9%)
	Positive expression	54(39.1%)
Her2(n=139)	Negative expression	135(97.1%)
	Positive expression	4(2.9%)
Bcl2(n=149)	Negative expression	87(58.4%)
	Positive expression	62(41.6%)
TS(n=134)	Negative expression	59(44.0%)
	Positive expression	75(56.0%)
PgP(n=138)	Negative expression	53(38.4%)
	Positive expression	85(61.6%)
TOPII(n=152)	Negative expression	44(28.9%)
	Positive expression	108(71.1%)
GST-π(n=135)	Negative expression	67(49.6%)
	Positive expression	68(50.4%)
CIC(n=39)	mut	4(10.3%)
	wt	35(89.7%)
FUBP1(n=41)	Negative expression	2(4.9%)
	Positive expression	39(95.1%)
Desmin(n=27)	Negative expression	24(88.9%)
	Positive expression	3(11.1%)
NSE(n=46)	Negative expression	11(23.9%)
	Positive expression	35(76.1%)
