# Supplementary material for: Establishment of age group classification for risk stratification in glioma patients
Source: BMC Neurol. 2020 Aug 20;20:310. doi: 10.1186/s12883-020-01888-w (PMC7439690; doi:10.1186/s12883-020-01888-w)
Supplement: Supplementary file 13 — Additional file 13: Table S2. Clinical and molecular characteristics of the patients with gliomas classified by age groups. [file 12883_2020_1888_MOESM13_ESM.xlsx]

## Sheet: Sheet1
Table S2. Clinical and molecular characteristics of the patients with gliomas classified by age groups
Variables		0-14	15-47	48-63	≥64			P
Gender	Male	105（57.1%）	491（58.0%）	214（56.8%）	65（68.4%）	875		0.212
	Female	79（42.9%）	355（42.0%）	163（43.2%）	30（31.6%）	627
WHO grade	Ⅰ	53（28.8%）	75（8.9%）	7（1.9%）	2（2.1%）	137		0
	Ⅱ	70（38.0%）	367（43.4%）	87（23.1%）	6（6.3%）	530
	Ⅲ	45（24.5%）	203（24.0%）	109（28.9%）	24（25.3%）	381
	Ⅳ	16（8.7%）	201（23.8%）	174（46.2%）	63（66.3%）	454
Histology	Diffuse astrocytoma	21（11.4%）	124（14.7%）	31（8.2%）	4（4.2%）	180		0
	Anaplastic astrocytoma	21（11.4%）	129（15.2%）	75（19.9%）	17（17.9%）	242
	Glioblastoma	15（8.2%）	194（22.9%）	174（46.2%）	63（66.3%）	446
	Diffuse midline glioma,H3K27M-mutant	1（0.5%）	7（0.8%）	0（0%）	0（0%）	8
	Oligodendroglioma	9（4.9%）	68（8.0%）	17（4.5%）	0（0%）	94
	Anaplastic oligodendroglioma	4（2.2%）	31（3.7%）	16（4.2%）	3（3.2%）	54
	Oligoastrocytoma	6（3.3%）	59（7.0%）	10（2.7%）	0（0%）	75
	Anaplastic oligoastrocytoma	3（1.6%）	22（2.6%）	12（3.2%）	1（1.1%）	38
	Pilocytic astrocytoma	31（16.8%）	35（4.1%）	1（0.3%）	1（1.1%）	68
	Subependymal giant cell astrocytoma	0（0%）	2（0.2%）	0（0%）	0（0%）	2
	Pleomorphic xanthoastrocytoma	4（2.2%）	7（0.8%）	2（0.5%）	0（0%）	13
	Anaplastic pleomorphic xanthoastrocytoma	0（0%）	2（0.2%）	0（0%）	0（0%）	2
	Subependymoma	0（0%）	1（0.1%）	1（0.3%）	0（0%）	2
	Myxopapillary ependymoma	0（0%）	9（1.1%）	1（0.3%）	0（0%）	10
	Ependymoma	28（15.2%）	105（12.4%）	25（6.6%）	2（2.1%）	160
	Anaplastic ependymoma	17（9.2%）	15（1.8%）	5（1.3%）	2（2.1%）	39
	Angiocentric glioma	1（0.5%）	1（0.1%）	0（0%）	0（0%）	2
	Chordoid glioma of the third ventricle	0（0%）	1（0.1%）	0（0%）	0（0%）	1
	Choroid plexus papilloma	13（7.1%）	5（0.6%）	3（0.8%）	1（1.1%）	22
	Atypical choroid plexus papilloma	2（1.1%）	1（0.1%）	2（0.5%）	0（0%）	5
	Ganglioglioma	7（3.8%）	23（2.7%）	1（0.3%）	0（0%）	31
	Anaplastic ganglioglioma	0（0%）	5（0.6%）	1（0.3%）	1（1.1%）	7
	Desmoplastic infantile astrocytoma and ganglioglioma	1（0.5%）	0（0%）	0（0%）	0（0%）	1
Glioma cell differentiation	Astrocyte	92（50.0%）	493（58.3%）	283（75.1%）	85（89.5%）	953		0.002
	Oligodendrocyte	14（7.6%）	101（11.9%）	33（8.8%）	3（3.2%）	151
	Ependymal cells	45（24.5%）	130（15.4%）	32（8.5%）	4（4.2%）	211
	Hybrid cell	16（8.7%）	107（12.6%）	24（6.4%）	2（2.1%）	149
	Other cell	17（9.2%）	15（1.8%）	5（1.3%）	1（1.1%）	38
Tumor size	0-4cm	69（46.0%）	251（36.2%）	108（32.9%）	20（26.0%）	448		0.018
	4-6cm	54（36.0%）	259（37.3%）	142（43.3%）	38（49.4%）	493
	＞6cm	27（18.0%）	184（26.5%）	78（23.8%）	19（24.7%）	308
Glioma	IDH1-wt	60（77.9%）	197（51.4%）	138（64.2%）	41（82.0%）	436		0
	IDH1-mut	17（22.1%）	186（48.6%）	77（35.8%）	9（18.0%）	289
GBM	IDH1-wt	4(66.7%)	72(70.6%)	86(81.9%)	32(86.5%)	194		0.105
	IDH1-mut	2(33.3%)	30(29.4%)	19(18.1%)	5(13.5%)	56
GFAP	Negative expression	4（2.8%）	2（0.3%）	2（0.7%）	1（1.5%）	9		0.004
	Positive expression	139（97.2%）	604（99.7%）	303（99.3%）	65（98.5%）	1111
EMA	Negative expression	80（70.8%）	409（80.5%）	187（72.8%）	45（71.4%）	721		0.023
	Positive expression	33（29.2%）	99（19.5%）	70（27.2%）	18（28.6%）	220
MGMT	Negative expression	32（32.7%）	205（38.5%）	102（37.2%）	30（46.2%）	369		0.369
	Positive expression	66（67.3%）	327（61.5%）	172（62.8%）	35（53.8%）	600
wt-P53	0-10%	10（43.5%）	64（36.8%）	45（39.5%）	8（36.4%）	127		0.253
	10-30%	4（17.4%）	29（16.7%）	31（27.2%）	5（22.7%）	69
	30-60%	6（26.1%）	34（19.5%）	12（10.5%）	5（22.7%）	57
	＞60%	3（13.0%）	47（27.0%）	26（22.8%）	4（18.2%）	80
NeuN	Negative expression	75（72.1%）	261（54.6%）	134（54.0%）	38（63.3%）	508		0.005
	Positive expression	29（27.9%）	217（45.4%）	114（46.0%）	22（36.7%）	382
Oligo2	Negative expression	19（18.8%）	76（15.7%）	31（12.4%）	2（3.4%）	128		0.032
	Positive expression	82（81.2%）	409（84.3%）	218（87.6%）	57（96.6%）	766
EGFR	Negative expression	22（25.0%）	49（10.8%）	13（5.3%）	6（10.2%）	90		0
	Positive expression	66（75.0%）	405（89.2%）	233（94.7%）	53（89.8%）	757
VEGF	Negative expression	4（4.6%）	48（10.5%）	25（10.2%）	7（11.9%）	84		0.358
	Positive expression	83（95.4%）	407（89.5%）	221（89.8%）	52（88.1%）	763
Ki-67	0-10%	91（66.4%）	375（60.3%）	112（36.1%）	7（10.0%）	585		0
	＞10%	46（33.6%）	247（39.7%）	198（63.9%）	63（90.0%）	554
1p/19q	Intact	20（95.2%）	67（63.8%）	53（74.6%）	10（66.7%）	150		0.054
	Codeleted	1（4.8%）	22（21.0%）	9（12.7%）	0（0%）	32
	1p deleted	0（0%）	7（6.7%）	5（7.0%）	2（13.3%）	14
	19q deleted	0（0%）	9（8.6%）	4（5.6%）	3（20.0%）	16
ATRX	mut	0（0%）	10（8.5%）	1（1.5%）	1（6.3%）	12		0.2
	wt	26（100%）	107（91.5%）	67（98.5%）	15（93.8%）	215
PR	Negative expression	5（100%）	19（95.0%）	10（83.3%）	0（0%）	34		0.017
	Positive expression	0（0%）	1（5.0%）	2（16.7%）	1（100%）	4
LCA	Negative expression	3（100%）	9（100%）	10（83.3%）	1（50.0%）	23		0.189
	Positive expression	0（0%）	0（0%）	2（16.7%）	1（50.0%）	3
Actin	Negative expression	4（100%）	9（56.3%）	8（80.0%）	0（0%）	21		0.129
	Positive expression	0（0%）	7（43.8%）	2（20.0%）	1（100%）	10
NF	Negative expression	16（55.2%）	34（51.5%）	12（57.1%）	2（66.7%）	64		0.929
	Positive expression	13（44.8%）	32（48.5%）	9（42.9%）	1（33.3%）	55
CgA	Negative expression	26（89.7%）	43（89.6%）	18（90.0%）	2（100%）	89		0.972
	Positive expression	3（10.3%）	5（10.4%）	2（10.0%）	0（0%）	10
CD3	Negative expression	0（0%）	14（100%）	4（57.1%）	3（75.0%）	21		0.005
	Positive expression	2（100%）	0（0%）	3（42.9%）	1（25.0%）	6
CD20	Negative expression	3（75.0%）	14（100%）	8（88.9%）	3（100%）	28		0.301
	Positive expression	1（25.0%）	0（0%）	1（11.1%）	0（0%）	2
CK	Negative expression	17（65.4%）	69（84.1%）	34（85.0%）	6（75.0%）	126		0.158
	Positive expression	9（34.6%）	13（15.9%）	6（15.0%）	2（25.0%）	30
CD34	Negative expression	10（50.0%）	21（41.2%）	13（34.2%）	1（100%）	45		0.418
	Positive expression	10（50.0%）	30（58.8%）	25（65.8%）	0（0%）	65
CD30	Negative expression	1（100%）	6（85.7%）	2（66.7%）	1（100%）	10		0.794
	Positive expression	0（0%）	1（14.3%）	1（33.3%）	0（0%）	2
CD31	Negative expression	4（66.7%）	4（66.7%）	2（40.0%）		10		0.596
	Positive expression	2（33.3%）	2（33.3%）	3（60.0%）		7
CD68	Negative expression		3（27.3%）	4（50.0%）		7		0.297
	Positive expression		8（72.7%）	4（50.0%）		12
Syn	Negative expression	17（29.8%）	32（27.1%）	20（37.7%）	5（62.5%）	74		0.13
	Positive expression	40（70.2%）	86（72.9%）	33（62.3%）	3（37.5%）	162
S-100	Negative expression	4（8.9%）	20（14.7%）	5（10.2%）	3（37.5%）	32		0.144
	Positive expression	41（91.1%）	116（85.3%）	44（89.8%）	5（62.5%）	206
Vimentin	Negative expression	1（6.3%）	5（8.3%）	1（3.0%）	1（14.3%）	8		0.667
	Positive expression	15（93.8%）	55（91.7%）	32（97.0%）	6（85.7%）	108
BrafV600E	Negative expression	4（66.7%）	40（87.0%）	27（93.1%）	8（100%）	79		0.199
	Positive expression	2（33.3%）	6（13.0%）	2（6.9%）	0（0%）	10
H3K27M	mutuant	10（100%）	36（78.3%）	30（96.8%）	6（66.7%）	82		0.025
	wild type	0（0%）	10（21.7%）	1（3.2%）	3（33.3%）	14
MRP	Negative expression	7（43.8%）	16（19.8%）	10（27.0%）	1（16.7%）	34		0.209
	Positive expression	9（56.3%）	65（80.2%）	27（73.0%）	5（83.3%）	106
LRP	Negative expression	10（66.7%）	52（63.4%）	19（52.8%）	3（60.0%）	84		0.699
	Positive expression	5（33.3%）	30（36.6%）	17（47.2%）	2（40.0%）	54
Her2	Negative expression	15（100%）	79（96.3%）	36（100%）	5（83.3%）	135		0.123
	Positive expression	0（0%）	3（3.7%）	0（0%）	1（16.7%）	4
Bcl2	Negative expression	11（68.8%）	50（56.8%）	23（60.5%）	3（42.9%）	87		0.668
	Positive expression	5（31.3%）	38（43.2%）	15（39.5%）	4（57.1%）	62
TS	Negative expression	8（53.3%）	41（51.9%）	9（25.7%）	1（20.0%）	59		0.038
	Positive expression	7（46.7%）	38（48.1%）	26（74.3%）	4（80.0%）	75
PgP	Negative expression	8（57.1%）	30（37.0%）	12（32.4%）	3（50.0%）	53		0.385
	Positive expression	6（42.9%）	51（63.0%）	25（67.6%）	3（50.0%）	85
TOPII	Negative expression	7（41.2%）	27（30.0%）	8（20.5%）	2（33.3%）	44		0.442
	Positive expression	10（58.8%）	63（70.0%）	31（79.5%）	4（66.7%）	108
GST-π	Negative expression	10（66.7%）	33（42.3%）	22（61.1%）	2（33.3%）	67		0.114
	Positive expression	5（33.3%）	45（57.7%）	14（38.9%）	4（66.7%）	68
CIC	mut	1（25.0%）	3（15.0%）	0（0%）	0（0%）	4		0.369
	wt	3（75.0%）	17（85.0%）	11（100%）	4（100%）	35
FUBP1	Negative expression	1（20.0%）	0（0%）	1（9.1%）	0（0%）	2		0.244
	Positive expression	4（80.0%）	21（100%）	10（90.9%）	4（100%）	39
Desmin	Negative expression	4（100%）	12（80.0%）	6（100%）	2（100%）	24		0.44
	Positive expression	0（0%）	3（20.0%）	0（0%）	0（0%）	3
NSE	Negative expression	5（35.7%）	4（16.7%）	1（16.7%）	1（50.0%）	11		0.443
	Positive expression	9（64.3%）	20（83.3%）	5（83.3%）	1（50.0%）	35
