# Supplementary material for: Establishment of age group classification for risk stratification in glioma patients
Source: BMC Neurol. 2020 Aug 20;20:310. doi: 10.1186/s12883-020-01888-w (PMC7439690; doi:10.1186/s12883-020-01888-w)
Supplement: Supplementary file 14 — Additional file 14: Table S3. Anatomic location of gliomas classified by age groups. [file 12883_2020_1888_MOESM14_ESM.xlsx]

## Sheet: Sheet1
Table S3. Anatomic location of gliomas classified by age groups
			Age group
Anatomic location(n=856)	0-14	15-47	48-63	≥64		p=0.000
Frontal lobe	13(10.08%)	196(39.68%)	81(44.02%)	16(32.65%)	306(35.75%)
Temporal lobe	10(7.75%)	81(16.40%)	38(20.65%)	20(40.82%)	149(17.41%)
Parietal lobe	3(2.33%)	25(5.06%)	12(6.52%)	3(6.12%)	43(5.02%)
Occipital lobe	0(0%)	6(1.21%)	8(4.35%)	3(6.12%)	17(1.99%)
Insular lobe	2(1.55%)	9(1.82%)	2(1.09%)	0(0%)	13(1.52%)
Sellar region	8(6.20%)	9(1.82%)	1(0.54%)	0(0%)	18(2.10%)
Ventricle	30(23.26%)	66(13.36%)	11(5.98%)	3(6.12%)	110(12.85%)
Basal ganglia region	5(3.88%)	6(1.21%)	4(2.17%)	0(0%)	15(1.75%)
Brain stem	12(9.30%)	19(3.85%)	5(2.72%)	1(2.04%)	37(4.32%)
Corpus callosum	0(0%)	3(0.61%)	2(1.09%)	0(0%)	5(0.58%)
Lipochoristomas of the cerebellopontine	3(2.33%)	2(0.40%)	1(0.54%)	0(0%)	6(0.70%)
Cranial nerves	4(3.10%)	4(0.81%)	0(0%)	0(0%)	8(0.93%)
Pineal	6(4.65%)	20(4.05%)	1(0.54%)	0(0%)	27(3.15%)
Hypothalamus	9(6.98%)	30(6.07%)	6(3.26%)	2(4.08%)	47(5.49%)
Cerebellum	24(18.60%)	16(3.24%)	7(3.80%)	1(2.04%)	48(5.61%)
Other brain	0(0%)	2(0.40%)	5(2.72%)	0(0%)	7(0.82%)
