# Supplementary material for: Establishment of age group classification for risk stratification in glioma patients
Source: BMC Neurol. 2020 Aug 20;20:310. doi: 10.1186/s12883-020-01888-w (PMC7439690; doi:10.1186/s12883-020-01888-w)
Supplement: Supplementary file 15 — Additional file 15: Table S4. Molecular characteristics of the patients with IDH1-mut gliomas classified by age groups. [file 12883_2020_1888_MOESM15_ESM.xlsx]

## Sheet: Sheet1
TABLE S4. Molecular characteristics of the patients with IDH1-mut gliomas classified by age groups
Variables		0-14	15-47	48-63	≥64			P
GFAP	Positive expression	17(100%)	186(100%)	77(100%)	9(100%)	289
EMA	Negative expression	12(75.0%)	169(91.8%)	58(77.3%)	7(77.8%)	246		0.006
	Positive expression	4(25.0%)	15(8.2%)	17(22.7%)	2(22.2%)	38
MGMT	Negative expression	4(26.7%)	50(27.0%)	16(21.3%)	5(55.6%)	75		0.174
	Positive expression	11(73.3%)	135(73.0%)	59(78.7%)	4(44.4%)）	209
wt-P53	0-10%	1(100%)	26(35.1%)	8(23.5%)	1(25.0%)	36		0.279
	10-30%	0(0%)	10(13.5%)	10(29.4%)	2(50.0%)	22
	30-60%	0(0%)	17(23.0%)	4(11.8%)	0(0%)	21
	＞60%	0(0%)	21(28.4%)	12(35.3%)	1(25.0%)	34
NeuN	Negative expression	13(76.5%)	73(39.5%)	36(48.0%)	5(55.6%)	127		0.021
	Positive expression	4(23.5%)	112(60.5%)	39(52.0%)	4(44.4%)	159
Oligo2	Negative expression	5(29.4)	33(17.7%)	10(13.2%)	0(0%)	48		0.202
	Positive expression	12(70.6%)	153(82.3%)	66(86.8%)	9(100%)	240
EGFR	Negative expression	1(7.1%)	3(1.6%)	0(0%)	0(0%)	4		0.213
	Positive expression	13(92.9%)	179(98.4%)	74(100%)	9(100%)	275
VEGF	Negative expression	0(0%)	16(8.8%)	6(8.0%)	0(0%)	22		0.535
	Positive expression	14(100%)	166(91.2%)	69(92.0%)	9(100%)	258
Ki-67	0-10%	12(70.6%)	136(73.5%)	39(50.6%)	1(11.1%)	188
	＞10%	5(29.4%)	49(26.5%)	38(49.4%)	8(88.9%)	100
1p/19q	Intact		14(36.8%)	11(57.9%)	1(100%)	26		0.658
	Codeleted		19(50.0%)	7(36.8%)	0(0%)	26
	1p deleted		0(0%)	0(0%)	0(0%)	2
	19q deleted		3(7.9%)	1(0%)	0(0%)
ATRX	mut	0(0%)	5(11.9%)	1(6.3%)	0(0%)	6		0.887
	wt	1(100%)	37(70.0%)	15(93.8%)	1(100%)	54
PR	Negative expression	1(100%)	2(100%)	2(100%)		5
NF	Negative expression	2(66.7%)	8(100%)	2(50.0%)		12		0.101
	Positive expression	1(33.3%)	0(0%)	2(50.0%)		3
CgA	Negative expression	1(50.0%)	5(83.3%)	2(66.7%)		8		0.632
	Positive expression	1(50.0%)	1(16.7%)	1(33.3%)		3
CK	Negative expression	1(50.0%)	4(80.0%)			5		0.427
	Positive expression	1(50.0%)	1(20.0%)			2
CD34	Negative expression	2(40.0%)	7(53.8%)	1(16.7%)		10		0.31
	Positive expression	3(60.0%)	6(46.2%)	5(83.3%)		14
Syn	Negative expression	1(25.0%)	3(17.6%)	2(18.2%)	0(0%)	6		0.95
	Positive expression	3(75.0%)	14(82.4%)	9(81.8%)	1(100%)	27
S-100	Negative expression	0(0%)	1(5.9%)	0(0%)		1		0.737
	Positive expression	6(100%)	16(94.1%)	4(100%)		26
Vimentin	Negative expression	0(0%)	2(50.0%)	0(0%)	0(0%)	2		0.29
	Positive expression	2(100%)	2(50%)	3(100%)	1(100%)	8
Braf V600E	Negative expression		18(94.7)	6(100%)		24		0.566
	Positive expression		1(5.3%)	0(0%)		1
H3K27M	Negative expression		18(100%)	8(100%)		26
CIC	mut		1(11.1%)	0(0%)		1		0.439
	wt		8(88.9%)	5(100%)		13
FUBP1	Negative expression		0(0%)	1(20.0%)		1		0.143
	Positive expression		10(100%)	4(80.0%)		14
NSE	Negative expression		1(50.0%)	0(0%)		1		0.386
	Positive expression		1(50.0%)	1(100%)		2
