# Supplementary material for: Establishment of age group classification for risk stratification in glioma patients
Source: BMC Neurol. 2020 Aug 20;20:310. doi: 10.1186/s12883-020-01888-w (PMC7439690; doi:10.1186/s12883-020-01888-w)
Supplement: Supplementary file 16 — Additional file 16: Table S5. Molecular characteristics of the patients with IDH1-wt gliomas classified by age groups. [file 12883_2020_1888_MOESM16_ESM.xlsx]

## Sheet: Sheet1
TABLE S5. Molecular characteristics of the patients with IDH1-wt gliomas classified by age groups
Variables		0-14	15-47	48-63	≥64			P
GFAP	Negative expression	0(0%)	1(0.5)	1(0.7%)	0(0%)	2		0.879
	Positive expression	60(100%)	193(99.5%)	137(99.3%)	39(100%)	429
EMA	Negative expression	45(77.6%)	161(84.3)	110(81.5%)	31(77.5%)	347		0.573
	Positive expression	13(22.4%)	30(15.7%)	25(18.6%)	9(22.5%)	77
MGMT	Negative expression	10(17.5%)	47(25.4%)	38(28.8%)	13(32.5%)	108		0.314
	Positive expression	47(82.5%)	138(74.6%)	94(71.2%)	27(67.5%)	306
wt-P53	0-10%	9(45.0%)	35(37.6%)	34(44.7%)	7(41.2%)	85		0.393
	10-30%	3(15.0%)	18(19.4%)	21(27.6%)	3(6.7%)	45
	30-60%	5(25.0%)	16(17.2%)	8(23.5%)	5(29.4)	34
	＞60%	3(15.0%)	24(25.8%)	13(17.1%)	2(11.8%)	42
NeuN	Negative expression	38(67.9%)	114(60.3%)	74(54.0%)	24(60.0%)	250		0.338
	Positive expression	18(32.1%)	75(39.7%)	63(46.0%)	16(40.0%)	172
Oligo2	Negative expression	8(13.6%)	19(9.9%)	16(11.7%)	2(5.0%)	45		0.545
	Positive expression	51(86.4%)	172(90.1%)	121(88.3%)	38(95.0)	385
EGFR	Negative expression	16(27.6%)	24(12.9%)	4(3.0%)	5(12.5%)	49		0
	Positive expression	42(72.4%)	162(87.1%)	129(97.0%)	35(87.5%)	368
VEGF	Negative expression	4(6.9%)	23(12.4%)	14(10.6%)	6(15.0%)	47		0.584
	Positive expression	54(93.1%)	163(87.6%)	118(89.4%)	34(85.0%)	369
ki-67	0-10%	42(73.7%)	87(45.5%)	40(29.2%)	4(10.0%)	173		0
	＞10%	15(26.3%)	104(54.5%)	97(70.8%)	36(90.0%)	252
1p/19q	Intact	20(95.2%)	52(78.8%)	42(80.8%)	9(64.3%)	123		0.378
	Codeleted	1(16.7%)	3(4.5%)	2(3.8%)	0(0%)	6
	1p deleted	0(0%)	5(7.6%)	5(9.6%)	2(14.3%)	12
	19q deleted	0(0%)	6(9.1%)	3(5.8%)	3(21.4%)	12
ATRX	mut	0(0%)	5(6.7%)	0(0%)	1(6.7%)	6		0.15
	wt	25(100%)	70(93.3%)	52(100%)	14(93.3%)	161
PR	Negative expression	4(100%)	8(88.9%)	3(75.0%)	0(0%)	15		0.102
	Positive expression	0(0%)	1(11.1%)	1(25.0%)	1(100%)	3
Actin	Negative expression	1(100%)	0(0%)	3(75.0%)	0(0%)	4		0.172
	Positive expression	0(0%)	2(100%)	1(25.0%)	1(100%)	4
NF	Negative expression	4(80.0%)	4(50.0%)	3(100%)		11		0.227
	Positive expression	1(20.0%)	4(50.0%)	0(0%)		5
CgA	Negative expression	9(100%)	7(100%)	6(85.7%)		22		0.303
	Positive expression	0(0%)	0(0%)	1(14.3%)		1
CD3	Negative expression		3(100%)	2(100%)	0(0%)	5		0.05
	Positive expression		0(0%)	0(0%)	1(100%)	1
CD20	Negative expression		2(100%)	4(100%)	1(100%)	7
CK	Negative expression	2(66.7%)	16(100%)	11(84.6%)	4(80.0%)	33		0.237
	Positive expression	1(33.3%)	0(0%)	2(15.4%)	1(20.0%)	4
CD34	Negative expression	5(71.4%)	6(35.3%)	5(38.5%)	1(100%)	17		0.254
	Positive expression	2(18.4%)	11(44.7%)	8(61.5%)	0(0%)	21
CD30	Negative expression		5(83.3%)	2(66.7%)		7		0.571
	Positive expression		1(16.7%)	1(33.3%)		2
CD31	Negative expression	1(33.3%)		1(50.0%)		2		0.709
	Positive expression	2(66.7%)		1(50.0%)		3
CD68	Negative expression		0(0%)	2(50.0%)		2		0.361
	Positive expression		1(100%)	2(50.0%)		3
Syn	Negative expression	4(22.2%)	5(16.1%)	9(42.9%)	1(50.0%)	19		0.148
	Positive expression	14(77.8%)	26(83.9%)	12(57.1%)	1(50.0%)	53
S-100	Negative expression	0(0%)	4(14.3%)	2(11.8%)	1(50.0%)	7		0.175
	Positive expression	14(100%)	24(85.7%)	15(88.2%)	1(50.0%)	84
Vimentin	Negative expression	0(0%)	2(18.2%)	0(0%)	0(0%)	2		0.532
	Positive expression	3(100%)	9(81.8%)	6(100%)	2(100%)	20
Braf V600E	Negative expression	4(66.7%)	22(81.5%)	21(91.3%)	8(100%)	55		0.246
	Positive expression	2(33.3%）	5(18.5%)	2(8.7%)	0(0%)	9
H3K27M	mutuant	10(100%)	18(64.3%)	22(95.7%)	6(66.7%)	56		0.01
	wild type	0(0%)	10(35.7%)	1(4.3%)	3(33.3%)	14
Bcl2	Negative expression		2(50.0%)	1(100%)		2		0.386
	Positive expression		2(50.0%)	0(0%)		1
CIC	mut	1(25.0%)	2(18.2%)	0(0%)	0(0%)	3		0.493
	wt	3(75.0%)	9(81.8%)	6(100.0%)	4(100.0%)	22
FUBP1	Negative expression	1(20.0%)	0(0%)	0(0%)	0(0%)	1		0.224
	Positive expression	4(80.0%)	11(100%)	6(100%)	4(100%)	25
NSE	Negative expression	3(75.0%)	2(50.0%)	1(100%)		6		0.57
	Positive expression	1(25.0%)	2(50.0%)	0(0%)		3
